# Supplementary material for: Efficiency of the Brain Network Is Associated with the Mental Workload with Developed Mental Schema
Source: Brain Sci. 2023 Feb 21;13(3):373. doi: 10.3390/brainsci13030373 (PMC10046556; doi:10.3390/brainsci13030373)
Supplement: Supplementary file 1 [file brainsci-13-00373-s001.zip]

Archive with 1 entries (1 files):
- brainsci-2119474-Supplementary Materials.pdf
